# Supplementary material for: Ergosta-7,9(11),22-trien-3β-ol Alleviates Intracerebral Hemorrhage-Induced Brain Injury and BV-2 Microglial Activation
Source: Molecules. 2021 May 17;26(10):2970. doi: 10.3390/molecules26102970 (PMC8156058; doi:10.3390/molecules26102970)
Supplement: Supplementary file 1 [file molecules-26-02970-s001.zip]

Archive with 1 entries (1 files):
- molecules-1188504-supplementary.pdf
